# Supplementary material for: A third species of the rarely collected Oriental hoverfly genus Furcantenna Cheng, 2008 (Diptera, Syrphidae, Microdontinae)
Source: Zookeys. 2020 Nov 9;989:73–8. doi: 10.3897/zookeys.989.57087 (PMC7669822; doi:10.3897/zookeys.989.57087)
Supplement: XML Treatment for Furcantenna malayana [file zookeys.989.57087-treatment1.xml]

<!DOCTYPE tp:taxon-treatment
  PUBLIC "-//TaxonX//DTD Taxonomic Treatment Publishing DTD v0 20100105//EN" "tax-treatment-NSO.dtd">
<tp:taxon-treatment xmlns:tp="http://www.plazi.org/taxpub"><tp:treatment-meta><kwd-group><label>Taxon classification</label><kwd><named-content xmlns:xlink="http://www.w3.org/1999/xlink" content-type="kingdom">Animalia</named-content></kwd><kwd><named-content xmlns:xlink="http://www.w3.org/1999/xlink" content-type="order">Diptera</named-content></kwd><kwd><named-content xmlns:xlink="http://www.w3.org/1999/xlink" content-type="family">Syrphidae</named-content></kwd></kwd-group><mixed-citation publication-type="journal"><person-group><name><surname>Reemer</surname><given-names>Menno</given-names></name></person-group><article-title>A third species of the rarely collected Oriental hoverfly genus <italic><tp:taxon-name><tp:taxon-name-part taxon-name-part-type="genus" reg="Furcantenna">Furcantenna</tp:taxon-name-part></tp:taxon-name></italic> Cheng, 2008 (<tp:taxon-name><tp:taxon-name-part taxon-name-part-type="order">Diptera</tp:taxon-name-part></tp:taxon-name>, <tp:taxon-name><tp:taxon-name-part taxon-name-part-type="family">Syrphidae</tp:taxon-name-part></tp:taxon-name>, <tp:taxon-name><tp:taxon-name-part taxon-name-part-type="subfamily">Microdontinae</tp:taxon-name-part></tp:taxon-name>)</article-title><source>Zookeys</source><day>09</day><month>11</month><year>2020</year><volume>989</volume><fpage>73</fpage><lpage>78</lpage><pub-id pub-id-type="doi">10.3897/zookeys.989.57087</pub-id></mixed-citation></tp:treatment-meta><tp:nomenclature><tp:taxon-name><object-id xmlns:xlink="http://www.w3.org/1999/xlink" content-type="arpha" xlink:type="simple">47DCE6A6-1A17-5C8C-9F3D-EA1D6D4F402A</object-id>
              <tp:taxon-name-part taxon-name-part-type="genus" reg="Furcantenna">Furcantenna</tp:taxon-name-part>
              <tp:taxon-name-part taxon-name-part-type="species" reg="malayana">malayana</tp:taxon-name-part>
              <object-id xmlns:xlink="http://www.w3.org/1999/xlink" content-type="zoobank" xlink:type="simple">http://zoobank.org/DED6DB6F-ADDA-4027-A0CB-295956C9CC47</object-id>
            </tp:taxon-name><tp:taxon-status xmlns:xlink="http://www.w3.org/1999/xlink" xlink:type="simple">sp. nov.</tp:taxon-status><xref ref-type="fig" rid="F1">Figures 1–8</xref></tp:nomenclature><tp:treatment-sec sec-type="material" id="SECID0EKIAC"><title>Material.</title><p><bold><italic>Holotype</italic></bold>: Malaysia. • 1 ♀, holotype of <italic><tp:taxon-name><tp:taxon-name-part taxon-name-part-type="genus" reg="Furcantenna">Furcantenna</tp:taxon-name-part> <tp:taxon-name-part taxon-name-part-type="species" reg="malayana">malayana</tp:taxon-name-part></tp:taxon-name></italic> sp. nov.; SE of Ipoh; alt. 50 m; 10 Oct. 1962; E.S. Ross &amp; D.Q. Cavagnaro leg.(<named-content xmlns:xlink="http://www.w3.org/1999/xlink" content-type="dwc:institutional_code" xlink:type="simple">CAS</named-content>).</p><p>Label 1: “MALAYA: 3 mi. / SE. Ipoh / 50m VII-10-62”; label 2: “Collectors: / E.S. Ross / D.Q. Cavagnaro”.</p></tp:treatment-sec><tp:treatment-sec sec-type="diagnosis" id="SECID0EGJAC"><title>Diagnosis.</title><p><italic><tp:taxon-name><tp:taxon-name-part taxon-name-part-type="genus" reg="Furcantenna">Furcantenna</tp:taxon-name-part> <tp:taxon-name-part taxon-name-part-type="species" reg="malayana">malayana</tp:taxon-name-part></tp:taxon-name></italic> is the only known species of the genus with a partly yellow face and vertex, and a bare metasternum. The whitish apical half of the wing is also characteristic.</p></tp:treatment-sec><tp:treatment-sec sec-type="description" id="SECID0EXJAC"><title>Description.</title><p><bold>Adult female.</bold> Body length: 9 mm (Fig. <xref ref-type="fig" rid="F1">1</xref>).</p><p><bold><italic>Head</italic>.</bold> Face occupying slightly more than 1/2 of head width in frontal view; yellow medially, dark brown laterally; silvery white pilose. Oral cavity with lateral margins not produced. Frons medially yellow, bare; laterally dark brown, golden yellow pilose. Vertex swollen; yellow, except brown around ocellar triangle; yellow pilose. Occiput dark brown; yellow pilose. Eye bare, except for a few scattered, very short pile, only visible under high magnification (Fig. <xref ref-type="fig" rid="F1">4</xref>). Antennal socket about 1.5× as high as wide. Antenna brown; ratio of scape:basal flagellomere approx. 1:2.1; basal flagellomere swollen at apical 1/4, appearing club-shaped, with apex approx. twice as wide as base. Arista yellowish, about 3/4 as long as basal flagellomere (Fig. <xref ref-type="fig" rid="F1">3</xref>).</p><p><bold><italic>Thorax</italic>.</bold> Postpronotum yellowish brown; yellow pilose. Mesoscutum brown, quite pale along margins and more blackish in middle; golden yellow pilose in anterolateral corners and along posterior margin, leaving a black pilose area in the shape of an upside-down letter T in between (Fig. <xref ref-type="fig" rid="F1">5</xref>). Postalar callus yellowish brown; yellow pilose. Scutellum without calcars, with shallow apicomedian sulcus; pale brown; black pilose (Fig. <xref ref-type="fig" rid="F1">6</xref>). Pleuron brown. Anterior and posterior part of anepisternum divided by a weak sulcus; almost entirely yellow pilose, except bare on narrow strip along dividing sulcus and on small ventral part. Anepimeron on anterior part with mixed yellow and black pile, other parts bare. Katatergum and anatergum long and short microtrichose, respectively. Katepisternum dorsally whitish pilose, ventrally bare. Katepimeron white pilose. Metasternum bare (except for dark microtrichia). Mediotergite dark brown; shining, except narrowly microtrichose anteriorly and on rudimentary subscutellum. Calypter grey. Halter pale yellow.</p><p><bold><italic>Wing</italic>.</bold> Brown in basal half, whitish in apical half (Fig. <xref ref-type="fig" rid="F1">7</xref>). Microtrichose, except bare on posterobasal 1/2 of cell br.</p><p><bold><italic>Legs</italic>.</bold> Pale brown, except hind femur and tibia darker brown; black pilose, except ventral surface of tarsi yellow pilose. Hind tibia strongly swollen, widest in the middle, with dorsal pile much longer than on other parts of the legs (Fig. <xref ref-type="fig" rid="F1">2</xref>). Coxae and trochanters brown; black pilose.</p><p><bold><italic>Abdomen</italic>.</bold> Pale brown (Fig. <xref ref-type="fig" rid="F1">8</xref>). Tergites short pilose: tergite 1 yellow pilose; tergite 2 black pilose except yellow pilose along anterior margin; tergite 3 black pilose; tergites 4 and 5 yellow pilose. All sternites yellow pilose.</p><fig id="F1" position="float" orientation="portrait"><object-id xmlns:xlink="http://www.w3.org/1999/xlink" content-type="doi" xlink:type="simple">10.3897/zookeys.989.57087.figures1-8</object-id><object-id xmlns:xlink="http://www.w3.org/1999/xlink" content-type="arpha" xlink:type="simple">BD246FA2-0CAB-51E7-9001-43F614E25D25</object-id><label>Figures 1–8.</label><caption><p><italic><tp:taxon-name><tp:taxon-name-part taxon-name-part-type="genus" reg="Furcantenna">Furcantenna</tp:taxon-name-part> <tp:taxon-name-part taxon-name-part-type="species" reg="malayana">malayana</tp:taxon-name-part></tp:taxon-name></italic> sp. nov.,female, holotype <bold>1</bold> habitus dorsal <bold>2</bold> habitus lateral <bold>3</bold> head frontal <bold>4</bold> head lateral <bold>5</bold> thorax dorsal <bold>6</bold> scutellum dorsal <bold>7</bold> wing <bold>8</bold> abdomen dorsal.</p></caption><graphic xmlns:xlink="http://www.w3.org/1999/xlink" xlink:href="zookeys-989-073-g001.jpg" position="float" orientation="portrait" xlink:type="simple" id="oo_473388.jpg"><uri content-type="original_file" xlink:type="simple">https://binary.pensoft.net/fig/473388</uri></graphic></fig></tp:treatment-sec><tp:treatment-sec sec-type="etymology" id="SECID0EKNAC"><title>Etymology.</title><p>The specific epithet is an adjective which refers to Malaysia, the country where the species was collected.</p></tp:treatment-sec><tp:treatment-sec sec-type="distribution" id="SECID0EPNAC"><title>Distribution.</title><p>Only known from Peninsular Malaysia (Fig. <xref ref-type="fig" rid="F2">9</xref>).</p><fig id="F2" position="float" orientation="portrait"><object-id xmlns:xlink="http://www.w3.org/1999/xlink" content-type="doi" xlink:type="simple">10.3897/zookeys.989.57087.figure9</object-id><object-id xmlns:xlink="http://www.w3.org/1999/xlink" content-type="arpha" xlink:type="simple">2CAC68FF-1E7C-5AE6-9414-F0EE9D00CF6D</object-id><label>Figure 9.</label><caption><p>Known localities of <italic><tp:taxon-name><tp:taxon-name-part taxon-name-part-type="genus" reg="Furcantenna">Furcantenna</tp:taxon-name-part></tp:taxon-name></italic> species.</p></caption><graphic xmlns:xlink="http://www.w3.org/1999/xlink" xlink:href="zookeys-989-073-g002.jpg" position="float" orientation="portrait" xlink:type="simple" id="oo_473389.jpg"><uri content-type="original_file" xlink:type="simple">https://binary.pensoft.net/fig/473389</uri></graphic></fig></tp:treatment-sec></tp:taxon-treatment>
